# Supplementary material for: Mitochondrial DNA drives NLRP3-IL-1β axis activation in microglia by binding to NLRP3, leading to neurodegeneration in Parkinson’s disease models
Source: Cell Death Dis. 2026 Feb 10;17(1):213. doi: 10.1038/s41419-026-08424-7 (PMC12921273; doi:10.1038/s41419-026-08424-7)
Supplement: Supplementary file 2 — Supplementary table 1 [file 41419_2026_8424_MOESM2_ESM.xlsx]

## Sheet: Sheet1
Genes	Sequences (5'to3')
IL-1β (Forward)	GAAATGCCACCTTTTGACAGTG
IL-1β (Reverse)	TGGATGCTCTCATCAGGACAG
NLRP3 (Forward)	ATGCTGCTTCGACATCTCCT
NLRP3 (Reverse)	AACCAATGCGAGATCCTGAC
GAPDH (Forward)	TGTGTCCGTCGTGGATCTGA
GAPDH (Reverse)	CCTGCTTCACCACCTTCTTGA
Tert (Forward)	CTAGCT CATGTGTCAAGACCCTCTT
Tert (Reverse)	GCCAGCACGTTTCTCTCGTT
Non-Numt (Forward)	CTAGAAACCCCGAAACCAAA
Non-Numt (Reverse)	CCAGCTATCACCAAGCTCGT
D-loop (Forward)	AATCTACCATCCTCCGTGAAACC
D-loop (Reverse)	TCAGTTTAGCTACCCCCAAGTTTAA
COX-1 (Forward)	GCCCCAGATATAGCATTCCC
COX-1 (Reverse)	GTTCATCCTGTTCCTGCTCC
90 bp D-loop	AATCTACCATCCTCCGTGAAACCAACAACCCGCCCACCAATGCCCCTCTTCTCGCTCCGGGCCCATTAAACTTGGGGGTAGCTAAACTGA
